# Supplementary material for: Postglacial range expansion of high‐elevation plants is restricted by dispersal ability and habitat specialization
Source: J Biogeogr. 2022 May 19;49(10):1739–52. doi: 10.1111/jbi.14390 (PMC9541807; doi:10.1111/jbi.14390)
Supplement: Supplementary file 4 — Table S3 [file JBI-49-1739-s006.csv]

DESCR_SP	CODE_LEG	Reclassified
Aluviones: arcillas con cantos, gravas	13	1
arenas e�licas de Las Landas	5	1
arenas e�licas de las Landas	9	1
Arenas, gravillas, conglomerados, arcillas	8	1
Areniscas conglomer�ticas, esquistos	52	1
Areniscas conglomer�ticas, esquistos, margas, dolom�as, arcillas, evaporitas	53	2
Areniscas conglomer�ticas, pelitas	54	1
Areniscas, conglomerados, esquistos, carb�n, tuffitas	56	1
Areniscas, conglomerados, esquistos, volcanitas	57	1
Areniscas, margas, dolom�as, arcillas, evaporitas	51	1
Basaltos y piroclastos bas�lticos	7	1
Calizas biocl�sticas. Facies de plataforma carbon�tica	29	4
Calizas y areniscas calc�reas. Plataforma carbonatada mixta	36	4
Calizas, margas, arcillas y areniscas	42	3
Calizas, margas, dolom�as, conglomerados	49	4
Coladas de basalto	10	4
Conglomerados, arcillas, margas, calizas con alveolinas	18	4
Conglomerados, rocas volcanocl�sticas, areniscas, esquistos, calizas y cuarcitas	71	2
Conglomerados. Facies apicales de abanicos aluviales	21	1
Conglomerados. Facies de abanico deltaico y aluvial	33	1
Conglomerados. Facies de abanicos deltaicos y aluviales	25	1
Cuarcitas, esquistos y areniscas	74	1
Dep�sitos actuales de los r�os: arenas, arcillas, gravas y conglomerados	1	1
Dep�sitos actuales de los r�os: arenas, arcillas, gravas y conglomerados	1	1
Dep�sitos continentales : arenas, microconglomerados, arcillas, margas, brechas	11	1
Dep�sitos fluvio � marinos lagunares: cieno y limos	3	2
Dep�sitos mol�sicos: calizas y margas lacustres, areniscas, conglomerados, arenas, arcillas	15	4
Dolom�as y calizas de plataforma	40	4
Dunas y cordones litorales actuales: arenas y limos	2	1
Esquistos pel�ticos, calizas y dolomias, rocas vulcano-sedimentarias	80	2
Esquistos, areniscas y cuarcitas. Ordov�cico indiferenciado	73	1
Facies lacustres con abundantes niveles de calizas	23	4
Flysch de bloques: conglomerados, areniscas, brechas, olistolitos	47	3
Flysch de bloques: conglomerados, areniscas, olistolitos, esquistos	44	3
Flysch: calcoesquistos, margas, esquistos, conglomerados	43	3
Flysch: Margas, calizas, arcillas, areniscas	19	3
Formaci�n de Evol indiferenciada (incluye Formaci�n Jujols en cadenas costeras Calanas)	79	1
Formaci�n de Evol indiferenciada (incluye Formaci�n Jujols en cadenas costeras Calanas)	79	1
Formaci�n de Evol indiferenciada (incluye Formaci�n Jujols en cadenas costeras Calanas)	79	1
Gabros, dioritas, tonalitas	60	1
Granitoides indiferenciados	59	1
HYDRO	102	-1
Leucogranito a granodiorita	58	1
Leucogranitos alum�nicos	61	1
Limolitas y esquistos bandeados (Formaci�n Jujols)	76	1
Lutitas, areniscas finas, calizas (Formaci�n de Evol, miembro inferior)	77	2
Lutitas, areniscas finas, calizas (Formaci�n de Evol, miembro superior)	78	2
Margas azules	27	3
Margas azules incluyendo evaporitas en la base. Facies de centro de cuenca y prodeltaicas	31	3
Margas y margocalizas, facies marinas: prodeltas y rampas distales	39	3
Margas, arcillas y conglomerados rojos	38	1
Margas, arcillas, arenas, calizas (�sables fauves�)	14	3
Margas, arcillas, arenas, conglomerados y yesos	20	2
Margas, arcillas, areniscas y conglomerados rojos	32	2
Margas, arcillas, areniscas y conglomerados rojos	26	2
Margas, arcillas, areniscas y conglomerados rojos basales	41	2
Margas, arcillas, calizas, pudingas (serie marina en la base)	17	3
Margas, arcillas, calizas, pudingas (serie marina en la base)	17	3
Margas, areniscas y conglomerados en facies marinas someras, fluvial en la base	34	2
Margas, areniscas y conglomerados. Localmente intercalaciones de yesos y calizas	22	2
Margas, areniscas, calizas	46	2
Margas, limolitas y areniscas en facies marinas someras	37	2
Margas, limolitas y areniscas. Facies deltaicas	30	2
Margas, limolitas, areniscas y calizas con corales	28	4
Migmatitas paraderivadas	81	1
Monzogranitos, granodioritas calcoalcalinas	63	1
Monzogranitos, granodioritas, charnockitas	62	1
Morrenas	6	1
Ofitas, doleritas	50	1
Orthogneis	75	1
Out of Area Of Interest	101	-1
Pizarras ampel�ticas con intercalaciones arenosas y niveles de calizas negras en su parte superior	70	1
Pudingas, molasas, calizas, margas	16	4
Pudingas, molasas, calizas, margas	16	4
Pudingas, molasas, calizas, margas	16	4
Sea	100	-1
Serie marina condensada, calizas nodulosas y silexitas, del Dev�nico superior (dominio de Cinco Villas)	65	4
Series condensadas (carbonatos y silexitas), calizas de plataforma y turbiditas en facies finas con debris flows y olistostromas de carbonatos intercalados (facies Culm).	64	3
Series marinas con predominio de carbonatos, que incluyen series condensadas en el Dev�nico medio y superior	69	4
Series marinas con predominio detr�tico (dominio central)	68	4
Series marinas mixtas detr�tico-carbonatadas (dominios de Sallent, Sierra Negra, Baliera y Ferri�res)	67	2
Series marinas proximales con predominio de cuarcitas y calizas con corales (dominio de Alduides)	66	2
Terrazas fluviales: arcillas, arenas, gravas, conglomerados	4	1
Terrazas fluviales: arcillas, arenas, gravas, conglomerados	4	1
Turbiditas silicicl�sticas, brechas de calizas y olistostromas	35	2
Ultrabasitas, lherzolitas, serpentinitas exhumadas en el Cret�cico inferior	48	1
Volcanismo p�rmico: rhyodacitas, andesitas, basaltos	55	1
Volcanismo �cido del Pirineo oriental y Catal�nides	72	1
Yesos, sales en Cardona	24	-1
Zonas de sills de rocas b�sicas alcalinas (Teschenita, dolerita, picrita)	45	1
